# Supplementary material for: Novel exosome-associated LncRNA model predicts colorectal cancer prognosis and drug response
Source: Hereditas. 2025 May 16;162:79. doi: 10.1186/s41065-025-00445-0 (PMC12082951; doi:10.1186/s41065-025-00445-0)
Supplement: Supplementary file 2 — Supplementary Material 2 [file 41065_2025_445_MOESM2_ESM.xlsx]

## Sheet: Sheet1
Gene name	Forward Sequence	Reverse Sequence
β-actin	CACCATTGGCAATGAGCGGTTC	AGGTCTTTGCGGATGTCCACGT
MIR4713HG	AAATCACCCGTCTTCTGCG	AACCCCGTCTCCACCAAA
