# Supplementary material for: Novel exosome-associated LncRNA model predicts colorectal cancer prognosis and drug response
Source: Hereditas. 2025 May 16;162:79. doi: 10.1186/s41065-025-00445-0 (PMC12082951; doi:10.1186/s41065-025-00445-0)
Supplement: Supplementary file 3 — Supplementary Material 3 [file 41065_2025_445_MOESM3_ESM.xlsx]

## Sheet: Sheet1
id	coef
ZEB1-AS1	1.62863223980158
MIR4713HG	1.05560564900081
